# Supplementary material for: Clinical Characteristics and Predictors of All-Cause Mortality in Patients with Hypertensive Urgency at an Emergency Department
Source: J Clin Med. 2021 Sep 22;10(19):4314. doi: 10.3390/jcm10194314 (PMC8509826; doi:10.3390/jcm10194314)
Supplement: Supplementary file 1 [file jcm-10-04314-s001.zip]

Archive with 1 entries (1 files):
- jcm-1363435-supplementary.pdf
